# Supplementary material for: Structural Basis of Mutation-Dependent p53 Tetramerization Deficiency
Source: Int J Mol Sci. 2022 Jul 19;23(14):7960. doi: 10.3390/ijms23147960 (PMC9316806; doi:10.3390/ijms23147960)
Supplement: Supplementary file 1 [file ijms-23-07960-s001.zip]

Archive with 1 entries (1 files):
- ijms-1815171-supplementary.pdf
